# Supplementary material for: Statistical methods for comparing two independent exponential-gamma means with application to single cell protein data
Source: PLoS One. 2024 Dec 13;19(12):e0314705. doi: 10.1371/journal.pone.0314705 (PMC11643000; doi:10.1371/journal.pone.0314705)
Supplement: S1 Table — The data used in Tables 4 and 5. (XLSX) [file pone.0314705.s001.xlsx]

## Sheet: Sheet1
Table	row	Protein	donor	time	value
Table 4	1	Rat-IgG1-2	P1	7	20.0067
Table 4	1	Rat-IgG1-2	P1	7	14.9785
Table 4	1	Rat-IgG1-2	P1	7	25.6158
Table 4	1	Rat-IgG1-2	P1	7	18.8166
Table 4	1	Rat-IgG1-2	P1	7	30.3384
Table 4	1	Rat-IgG1-2	P1	7	23.8001
Table 4	1	Rat-IgG1-2	P1	7	16.2536
Table 4	1	Rat-IgG1-2	P1	7	32.014
Table 4	1	Rat-IgG1-2	P1	7	28.401
Table 4	1	Rat-IgG1-2	P1	7	21.565
Table 4	1	Rat-IgG1-2	P1	7	23.2937
Table 4	1	Rat-IgG1-2	P1	7	39.6246
Table 4	1	Rat-IgG1-2	P1	7	12.9601
Table 4	1	Rat-IgG1-2	P1	7	26.9058
Table 4	1	Rat-IgG1-2	P1	7	29.6359
Table 4	1	Rat-IgG1-2	P1	7	34.1297
Table 4	1	Rat-IgG1-2	P1	7	19.5834
Table 4	1	Rat-IgG1-2	P1	7	47.4965
Table 4	1	Rat-IgG1-2	P1	7	34.3474
Table 4	1	Rat-IgG1-2	P1	7	39.4011
Table 4	1	Rat-IgG1-2	P1	7	20.6767
Table 4	1	Rat-IgG1-2	P1	7	29.5421
Table 4	1	Rat-IgG1-2	P3	7	4.50146
Table 4	1	Rat-IgG1-2	P3	7	16.7556
Table 4	1	Rat-IgG1-2	P3	7	17.5644
Table 4	1	Rat-IgG1-2	P3	7	18.0772
Table 4	1	Rat-IgG1-2	P3	7	5.46747
Table 4	1	Rat-IgG1-2	P3	7	22.0573
Table 4	1	Rat-IgG1-2	P3	7	32.8707
Table 4	1	Rat-IgG1-2	P3	7	25.3464
Table 4	1	Rat-IgG1-2	P3	7	10.609
Table 4	1	Rat-IgG1-2	P3	7	11.9421
Table 4	1	Rat-IgG1-2	P3	7	12.6081
Table 4	1	Rat-IgG1-2	P3	7	39.7953
Table 4	1	Rat-IgG1-2	P3	7	24.8403
Table 4	1	Rat-IgG1-2	P3	7	39.4178
Table 4	1	Rat-IgG1-2	P3	7	27.288
Table 4	1	Rat-IgG1-2	P3	7	21.0182
Table 4	1	Rat-IgG1-2	P3	7	28.9505
Table 4	2	CD38-2	P3	0	19.9203
Table 4	2	CD38-2	P3	0	63.2661
Table 4	2	CD38-2	P3	0	39.9867
Table 4	2	CD38-2	P3	0	111.517
Table 4	2	CD38-2	P3	0	48.8544
Table 4	2	CD38-2	P3	0	96.0025
Table 4	2	CD38-2	P3	0	70.2576
Table 4	2	CD38-2	P3	0	84.6317
Table 4	2	CD38-2	P3	0	79.7984
Table 4	2	CD38-2	P3	0	56.6038
Table 4	2	CD38-2	P3	0	36.863
Table 4	2	CD38-2	P3	0	66.1853
Table 4	2	CD38-2	P3	0	102.465
Table 4	2	CD38-2	P3	0	128.968
Table 4	2	CD38-2	P3	0	75.061
Table 4	2	CD38-2	P3	0	114.893
Table 4	2	CD38-2	P3	0	38.2084
Table 4	2	CD38-2	P3	0	84.663
Table 4	2	CD38-2	P3	0	89.7532
Table 4	2	CD38-2	P8	0	46.6648
Table 4	2	CD38-2	P8	0	34.7323
Table 4	2	CD38-2	P8	0	18.7222
Table 4	2	CD38-2	P8	0	70.9639
Table 4	2	CD38-2	P8	0	86.5914
Table 4	2	CD38-2	P8	0	45.2318
Table 4	2	CD38-2	P8	0	119.586
Table 4	2	CD38-2	P8	0	88.6637
Table 4	2	CD38-2	P8	0	21.3025
Table 4	2	CD38-2	P8	0	8.25491
Table 4	2	CD38-2	P8	0	47.4547
Table 4	2	CD38-2	P8	0	21.6718
Table 4	3	CD226	P1	0	18.0424
Table 4	3	CD226	P1	0	32.9625
Table 4	3	CD226	P1	0	25.6613
Table 4	3	CD226	P1	0	30.9023
Table 4	3	CD226	P1	0	43.086
Table 4	3	CD226	P1	0	26.9906
Table 4	3	CD226	P1	0	25.1314
Table 4	3	CD226	P1	0	31.4086
Table 4	3	CD226	P1	0	10.5708
Table 4	3	CD226	P1	0	13.5593
Table 4	3	CD226	P1	0	11.1204
Table 4	3	CD226	P1	0	17.727
Table 4	3	CD226	P1	0	37.7264
Table 4	3	CD226	P1	0	25.7268
Table 4	3	CD226	P1	0	15.2672
Table 4	3	CD226	P1	0	26.5887
Table 4	3	CD226	P1	0	18.0622
Table 4	3	CD226	P1	0	17.3724
Table 4	3	CD226	P1	0	25.0125
Table 4	3	CD226	P1	0	38.0518
Table 4	3	CD226	P1	0	34.1394
Table 4	3	CD226	P1	0	38.2803
Table 4	3	CD226	P1	0	38.7382
Table 4	3	CD226	P1	0	69.6864
Table 4	3	CD226	P1	0	29.7217
Table 4	3	CD226	P1	0	11.491
Table 4	3	CD226	P1	0	29.9728
Table 4	3	CD226	P6	0	83.166
Table 4	3	CD226	P6	0	38.0952
Table 4	3	CD226	P6	0	8.46024
Table 4	3	CD226	P6	0	12.4844
Table 4	3	CD226	P6	0	36.2056
Table 4	3	CD226	P6	0	55.6439
Table 4	3	CD226	P6	0	41.3034
Table 4	3	CD226	P6	0	45.2602
Table 4	3	CD226	P6	0	48.3185
Table 4	3	CD226	P6	0	62.5
Table 4	3	CD226	P6	0	24.9603
Table 4	3	CD226	P6	0	30.104
Table 4	3	CD226	P6	0	86.71
Table 4	3	CD226	P6	0	29.5461
Table 4	3	CD226	P6	0	60.9225
Table 4	3	CD226	P6	0	14.4568
Table 4	3	CD226	P6	0	56.1447
Table 4	4	CD44-2	P1	3	99.6304
Table 4	4	CD44-2	P1	3	143.985
Table 4	4	CD44-2	P1	3	118.381
Table 4	4	CD44-2	P1	3	55.4618
Table 4	4	CD44-2	P1	3	80.69
Table 4	4	CD44-2	P1	3	80.2688
Table 4	4	CD44-2	P1	3	50.2639
Table 4	4	CD44-2	P1	3	96.8905
Table 4	4	CD44-2	P3	3	30.4479
Table 4	4	CD44-2	P3	3	120.603
Table 4	4	CD44-2	P3	3	65.3353
Table 4	4	CD44-2	P3	3	34.2766
Table 4	4	CD44-2	P3	3	68.1566
Table 4	4	CD44-2	P3	3	52.3152
Table 4	4	CD44-2	P3	3	85.4303
Table 4	4	CD44-2	P3	3	53.9084
Table 4	4	CD44-2	P3	3	70.2723
Table 4	4	CD44-2	P3	3	120.87
Table 4	4	CD44-2	P3	3	25.4394
Table 4	4	CD44-2	P3	3	144.895
Table 4	4	CD44-2	P3	3	31.6502
Table 4	4	CD44-2	P3	3	56.6743
Table 4	4	CD44-2	P3	3	57.2775
Table 4	4	CD44-2	P3	3	50.4961
Table 4	4	CD44-2	P3	3	76.8668
Table 4	4	CD44-2	P3	3	59.3252
Table 4	4	CD44-2	P3	3	74.6004
Table 4	4	CD44-2	P3	3	26.6816
Table 4	4	CD44-2	P3	3	80.5338
Table 4	4	CD44-2	P3	3	63.0915
Table 4	4	CD44-2	P3	3	63.8896
Table 4	4	CD44-2	P3	3	79.0698
Table 4	4	CD44-2	P3	3	48.9963
Table 4	4	CD44-2	P3	3	79.8287
Table 4	4	CD44-2	P3	3	98.5848
Table 4	4	CD44-2	P3	3	60.8931
Table 4	4	CD44-2	P3	3	108.086
Table 4	4	CD44-2	P3	3	57.1531
Table 4	4	CD44-2	P3	3	53.0203
Table 4	4	CD44-2	P3	3	43.6605
Table 4	4	CD44-2	P3	3	67.3401
Table 4	4	CD44-2	P3	3	44.6122
Table 4	4	CD44-2	P3	3	58.3022
Table 4	4	CD44-2	P3	3	77.3643
Table 4	4	CD44-2	P3	3	65.9444
Table 4	4	CD44-2	P3	3	53.0165
Table 4	4	CD44-2	P3	3	57.1701
Table 4	4	CD44-2	P3	3	131.761
Table 4	4	CD44-2	P3	3	70.526
Table 4	4	CD44-2	P3	3	43.4132
Table 5	1	CD48	P8	3	235.501
Table 5	1	CD48	P8	3	342.173
Table 5	1	CD48	P8	3	199.129
Table 5	1	CD48	P8	3	167.364
Table 5	1	CD48	P8	3	145.034
Table 5	1	CD48	P8	3	223.325
Table 5	1	CD48	P8	3	171.527
Table 5	1	CD48	P8	3	179.415
Table 5	1	CD48	P8	3	247.525
Table 5	1	CD48	P8	3	175.439
Table 5	1	CD48	P8	3	169.054
Table 5	1	CD48	P8	3	131.65
Table 5	1	CD48	P8	3	267.592
Table 5	1	CD48	P8	3	237.142
Table 5	1	CD48	P8	3	148.53
Table 5	1	CD48	P8	3	192.365
Table 5	1	CD48	P8	3	187.227
Table 5	1	CD48	P8	3	162.181
Table 5	1	CD48	P8	3	156.567
Table 5	1	CD48	P8	3	247.175
Table 5	1	CD48	P8	3	192.308
Table 5	1	CD48	P8	3	178.415
Table 5	1	CD48	P8	3	147.173
Table 5	1	CD48	P8	3	237.654
Table 5	1	CD48	P8	3	275.881
Table 5	1	CD48	P8	3	193.237
Table 5	1	CD48	P8	3	276.008
Table 5	1	CD48	P8	3	229.44
Table 5	1	CD48	P8	3	312.692
Table 5	1	CD48	P8	3	282.615
Table 5	1	CD48	P8	3	193.814
Table 5	1	CD48	P8	3	191.559
Table 5	1	CD48	P8	3	190.445
Table 5	1	CD48	P8	3	150.25
Table 5	1	CD48	P8	0	233.324
Table 5	1	CD48	P8	0	156.295
Table 5	1	CD48	P8	0	147.437
Table 5	1	CD48	P8	0	195.151
Table 5	1	CD48	P8	0	128.575
Table 5	1	CD48	P8	0	192.235
Table 5	1	CD48	P8	0	229.476
Table 5	1	CD48	P8	0	196.327
Table 5	1	CD48	P8	0	225.198
Table 5	1	CD48	P8	0	97.408
Table 5	1	CD48	P8	0	110.009
Table 5	1	CD48	P8	0	151.703
Table 5	2	CD48	P8	7	145.71
Table 5	2	CD48	P8	7	129.571
Table 5	2	CD48	P8	7	166.024
Table 5	2	CD48	P8	7	275.783
Table 5	2	CD48	P8	7	139.665
Table 5	2	CD48	P8	7	138.68
Table 5	2	CD48	P8	7	279.056
Table 5	2	CD48	P8	7	123.217
Table 5	2	CD48	P8	7	137.948
Table 5	2	CD48	P8	7	125.124
Table 5	2	CD48	P8	7	89.0688
Table 5	2	CD48	P8	7	279.165
Table 5	2	CD48	P8	7	251.556
Table 5	2	CD48	P8	7	203.586
Table 5	2	CD48	P8	7	143.336
Table 5	2	CD48	P8	7	116.828
Table 5	2	CD48	P8	7	128.563
Table 5	2	CD48	P8	7	187.623
Table 5	2	CD48	P8	7	135.105
Table 5	2	CD48	P8	7	152.866
Table 5	2	CD48	P8	0	233.324
Table 5	2	CD48	P8	0	156.295
Table 5	2	CD48	P8	0	147.437
Table 5	2	CD48	P8	0	195.151
Table 5	2	CD48	P8	0	128.575
Table 5	2	CD48	P8	0	192.235
Table 5	2	CD48	P8	0	229.476
Table 5	2	CD48	P8	0	196.327
Table 5	2	CD48	P8	0	225.198
Table 5	2	CD48	P8	0	97.408
Table 5	2	CD48	P8	0	110.009
Table 5	2	CD48	P8	0	151.703
Table 5	3	CD45-1	P8	3	7.02988
Table 5	3	CD45-1	P8	3	2.85144
Table 5	3	CD45-1	P8	3	6.22278
Table 5	3	CD45-1	P8	3	2.7894
Table 5	3	CD45-1	P8	3	2.45821
Table 5	3	CD45-1	P8	3	3.10174
Table 5	3	CD45-1	P8	3	0.1
Table 5	3	CD45-1	P8	3	3.14762
Table 5	3	CD45-1	P8	3	19.802
Table 5	3	CD45-1	P8	3	7.71159
Table 5	3	CD45-1	P8	3	9.39188
Table 5	3	CD45-1	P8	3	10.7469
Table 5	3	CD45-1	P8	3	7.4331
Table 5	3	CD45-1	P8	3	6.15953
Table 5	3	CD45-1	P8	3	3.03122
Table 5	3	CD45-1	P8	3	11.8378
Table 5	3	CD45-1	P8	3	2.56476
Table 5	3	CD45-1	P8	3	3.45066
Table 5	3	CD45-1	P8	3	0.1
Table 5	3	CD45-1	P8	3	10.5932
Table 5	3	CD45-1	P8	3	3.62845
Table 5	3	CD45-1	P8	3	8.7745
Table 5	3	CD45-1	P8	3	5.16396
Table 5	3	CD45-1	P8	3	9.25926
Table 5	3	CD45-1	P8	3	8.19448
Table 5	3	CD45-1	P8	3	3.22061
Table 5	3	CD45-1	P8	3	8.49257
Table 5	3	CD45-1	P8	3	14.8987
Table 5	3	CD45-1	P8	3	12.2624
Table 5	3	CD45-1	P8	3	2.8547
Table 5	3	CD45-1	P8	3	4.12371
Table 5	3	CD45-1	P8	3	5.98623
Table 5	3	CD45-1	P8	3	6.45578
Table 5	3	CD45-1	P8	3	6.6778
Table 5	3	CD45-1	P8	0	8.23497
Table 5	3	CD45-1	P8	0	2.89436
Table 5	3	CD45-1	P8	0	7.02083
Table 5	3	CD45-1	P8	0	5.91366
Table 5	3	CD45-1	P8	0	7.87195
Table 5	3	CD45-1	P8	0	0.1
Table 5	3	CD45-1	P8	0	0.1
Table 5	3	CD45-1	P8	0	0.1
Table 5	3	CD45-1	P8	0	3.04321
Table 5	3	CD45-1	P8	0	9.90589
Table 5	3	CD45-1	P8	0	2.15703
Table 5	3	CD45-1	P8	0	3.09598
Table 5	4	CD45-1	P8	7	0.1
Table 5	4	CD45-1	P8	7	0.1
Table 5	4	CD45-1	P8	7	8.89416
Table 5	4	CD45-1	P8	7	8.61821
Table 5	4	CD45-1	P8	7	5.07872
Table 5	4	CD45-1	P8	7	3.01477
Table 5	4	CD45-1	P8	7	9.19963
Table 5	4	CD45-1	P8	7	0.1
Table 5	4	CD45-1	P8	7	4.84027
Table 5	4	CD45-1	P8	7	2.70051
Table 5	4	CD45-1	P8	7	0.1
Table 5	4	CD45-1	P8	7	4.53926
Table 5	4	CD45-1	P8	7	2.59336
Table 5	4	CD45-1	P8	7	0.1
Table 5	4	CD45-1	P8	7	3.04971
Table 5	4	CD45-1	P8	7	2.24669
Table 5	4	CD45-1	P8	7	13.9743
Table 5	4	CD45-1	P8	7	0.1
Table 5	4	CD45-1	P8	7	6.64452
Table 5	4	CD45-1	P8	7	10.919
Table 5	4	CD45-1	P8	0	8.23497
Table 5	4	CD45-1	P8	0	2.89436
Table 5	4	CD45-1	P8	0	7.02083
Table 5	4	CD45-1	P8	0	5.91366
Table 5	4	CD45-1	P8	0	7.87195
Table 5	4	CD45-1	P8	0	0.1
Table 5	4	CD45-1	P8	0	0.1
Table 5	4	CD45-1	P8	0	0.1
Table 5	4	CD45-1	P8	0	3.04321
Table 5	4	CD45-1	P8	0	9.90589
Table 5	4	CD45-1	P8	0	2.15703
Table 5	4	CD45-1	P8	0	3.09598
Table 5	5	CD337	P8	3	7.02988
Table 5	5	CD337	P8	3	2.85144
Table 5	5	CD337	P8	3	0.1
Table 5	5	CD337	P8	3	11.1576
Table 5	5	CD337	P8	3	9.83284
Table 5	5	CD337	P8	3	9.30521
Table 5	5	CD337	P8	3	3.43053
Table 5	5	CD337	P8	3	9.44287
Table 5	5	CD337	P8	3	9.90099
Table 5	5	CD337	P8	3	0.1
Table 5	5	CD337	P8	3	0.1
Table 5	5	CD337	P8	3	2.68673
Table 5	5	CD337	P8	3	4.9554
Table 5	5	CD337	P8	3	0.1
Table 5	5	CD337	P8	3	18.1873
Table 5	5	CD337	P8	3	2.95946
Table 5	5	CD337	P8	3	0.1
Table 5	5	CD337	P8	3	3.45066
Table 5	5	CD337	P8	3	2.89939
Table 5	5	CD337	P8	3	0.1
Table 5	5	CD337	P8	3	0.1
Table 5	5	CD337	P8	3	11.6993
Table 5	5	CD337	P8	3	2.58198
Table 5	5	CD337	P8	3	3.08642
Table 5	5	CD337	P8	3	2.73149
Table 5	5	CD337	P8	3	3.22061
Table 5	5	CD337	P8	3	12.7389
Table 5	5	CD337	P8	3	0.1
Table 5	5	CD337	P8	3	6.13121
Table 5	5	CD337	P8	3	8.56409
Table 5	5	CD337	P8	3	8.24742
Table 5	5	CD337	P8	3	0.1
Table 5	5	CD337	P8	3	3.22789
Table 5	5	CD337	P8	3	3.3389
Table 5	5	CD337	P8	0	10.98
Table 5	5	CD337	P8	0	2.89436
Table 5	5	CD337	P8	0	2.34028
Table 5	5	CD337	P8	0	5.91366
Table 5	5	CD337	P8	0	5.24797
Table 5	5	CD337	P8	0	7.53864
Table 5	5	CD337	P8	0	3.23206
Table 5	5	CD337	P8	0	3.16656
Table 5	5	CD337	P8	0	6.08643
Table 5	5	CD337	P8	0	1.65098
Table 5	5	CD337	P8	0	10.7852
Table 5	5	CD337	P8	0	3.09598
Table 5	6	CD337	P8	7	2.69833
Table 5	6	CD337	P8	7	2.87936
Table 5	6	CD337	P8	7	11.8589
Table 5	6	CD337	P8	7	2.87274
Table 5	6	CD337	P8	7	5.07872
Table 5	6	CD337	P8	7	9.04432
Table 5	6	CD337	P8	7	9.19963
Table 5	6	CD337	P8	7	2.16169
Table 5	6	CD337	P8	7	4.84027
Table 5	6	CD337	P8	7	3.60068
Table 5	6	CD337	P8	7	0.1
Table 5	6	CD337	P8	7	4.53926
Table 5	6	CD337	P8	7	2.59336
Table 5	6	CD337	P8	7	12.1544
Table 5	6	CD337	P8	7	12.1988
Table 5	6	CD337	P8	7	2.24669
Table 5	6	CD337	P8	7	2.79486
Table 5	6	CD337	P8	7	14.0017
Table 5	6	CD337	P8	7	6.64452
Table 5	6	CD337	P8	7	1.81984
Table 5	6	CD337	P8	0	10.98
Table 5	6	CD337	P8	0	2.89436
Table 5	6	CD337	P8	0	2.34028
Table 5	6	CD337	P8	0	5.91366
Table 5	6	CD337	P8	0	5.24797
Table 5	6	CD337	P8	0	7.53864
Table 5	6	CD337	P8	0	3.23206
Table 5	6	CD337	P8	0	3.16656
Table 5	6	CD337	P8	0	6.08643
Table 5	6	CD337	P8	0	1.65098
Table 5	6	CD337	P8	0	10.7852
Table 5	6	CD337	P8	0	3.09598
